# Supplementary material for: Adaptive Divergence without Distinct Species Relationships Indicate Early Stage Ecological Speciation in Species of the Rhododendron pseudochrysanthum Complex Endemic to Taiwan
Source: Plants (Basel). 2022 Apr 30;11(9):1226. doi: 10.3390/plants11091226 (PMC9101530; doi:10.3390/plants11091226)
Supplement: Supplementary file 1 [file plants-11-01226-s001.zip]

Archive with 1 entries (1 files):
- plants-1678461-supplementary.pdf
